# Supplementary material for: Tryptophan Metabolites in the Progression of Liver Diseases
Source: Biomolecules. 2024 Nov 15;14(11):1449. doi: 10.3390/biom14111449 (PMC11591776; doi:10.3390/biom14111449)
Supplement: Supplementary file 1 [file biomolecules-14-01449-s001.zip]

Archive with 1 entries (1 files):
- biomolecules-3234562-supplementary.pdf
